# Supplementary material for: Factors Associated with Perinatal Depression and Anxiety Among Pregnant and Postpartum Women: A Cross-Sectional Study Based on Questionnaire Data
Source: Diseases. 2026 Feb 11;14(2):67. doi: 10.3390/diseases14020067 (PMC12939594; doi:10.3390/diseases14020067)
Supplement: Supplementary file 1 [file diseases-14-00067-s001.zip]

Archive with 4 entries (4 files):
- Supplementary Material S1. Sample size calculation.pdf
- Supplementary Material S2. The participant information sheet.pdf
- Supplementary Material S3. questionnare.pdf
- Supplementary Material S4 . cronbach's alpha.pdf
